# Supplementary material for: HCV Genome-Wide Genetic Analyses in Context of Disease Progression and Hepatocellular Carcinoma
Source: PLoS One. 2014 Jul 31;9(7):e103748. doi: 10.1371/journal.pone.0103748 (PMC4117537; doi:10.1371/journal.pone.0103748)
Supplement: Table S1 — List of sequence IDs, accession numbers and experimental groups for both patient cohorts. (XLSX) [file pone.0103748.s001.xlsx]

## Sheet: HALTC cohort
BroadID	Genbank accession	Time point	Progression rate	Paired sample (BroadID)	Paired sample (Genbank)
V2502	JX463525	1	rapid	V2530	JX463585
V2503	JX463526	1	rapid	V3193	JX463597
V2504	JX463527	1	rapid	V3195	JX463599
V2505	JX463528	1	rapid	V2533	JX463588
V2506	JX463529	1	rapid	V2532	JX463587
V2507	JX463530	1	rapid	V2543	JX463616
V2508	JX463531	1	rapid	V3329	JX463606
V2509	JX463532	1	rapid	V2537	JX463592
V2510	JX463533	1	rapid	V2538	JX463593
V2511	JX463534	1	rapid	V3337	JX463608
V2512	JX463535	1	rapid	V3336	JX463607
V2513	JX463536	1	rapid	V2547	JX463594
V2514	JX463537	1	rapid	no TP2 sample
V3179	JX463538	1	rapid	V3194	JX463598
V3180	JX463539	1	rapid	V3196	JX463600
V3181	JX463540	1	rapid	V3192	JX463596
V3182	JX463541	1	rapid	V2531	JX463586
V3183	JX463542	1	rapid	V2535	JX463590
V3184	JX463543	1	rapid	V3198	JX463602
V3185	JX463544	1	rapid	V3199	JX463603
V3186	JX463545	1	rapid	V3328	JX463605
V3187	JX463546	1	rapid	no TP2 sample
V3188	JX463547	1	rapid	V3344	JX463610
V3189	JX463548	1	rapid	V3343	JX463609
V3190	JX463549	1	rapid	V3346	JX463611
V3191	JX463550	1	rapid	V2549	JX463595
V3326	JX463551	1	rapid	V3200	JX463604
V3327	JX463552	1	rapid	V2536	JX463591
V3352	JX463553	1	rapid	V3347	JX463612
V3353	JX463554	1	rapid	V3197	JX463601
V2515	JX463555	1	slow	V2540	JX463614
V2516	JX463556	1	slow	V2539	JX463613
V2518	JX463557	1	slow	V2544	JX463617
V2519	JX463558	1	slow	V3217	JX463627
V2520	JX463559	1	slow	V2541	JX463615
V2521	JX463560	1	slow	V3216	JX463626
V2522	JX463561	1	slow	no TP2 sample
V2523	JX463562	1	slow	V2545	JX463618
V2524	JX463563	1	slow	V2543	JX463616
V2525	JX463564	1	slow	V2546	JX463619
V2526	JX463565	1	slow	V3334	JX463633
V2527	JX463566	1	slow	V3221	JX463630
V2528	JX463567	1	slow	V2548	JX463620
V2529	JX463568	1	slow	V3341	JX463636
V3201	JX463569	1	slow	V3214	JX463624
V3202	JX463570	1	slow	V3332	JX463631
V3203	JX463571	1	slow	V3215	JX463625
V3204	JX463572	1	slow	V3219	JX463628
V3205	JX463573	1	slow	V3335	JX463634
V3206	JX463574	1	slow	V3340	JX463635
V3207	JX463575	1	slow	V3342	JX463637
V3208	JX463576	1	slow	V3350	JX463641
V3209	JX463577	1	slow	V3348	JX463639
V3210	JX463578	1	slow	V2551	JX463622
V3211	JX463579	1	slow	V3349	JX463640
V3212	JX463580	1	slow	V2552	JX463623
V3213	JX463581	1	slow	V2550	JX463621
V3330	JX463582	1	slow	V3220	JX463629
V3331	JX463583	1	slow	V3333	JX463632
V3351	JX463584	1	slow	V3345	JX463638
V2530	JX463585	2	rapid
V2531	JX463586	2	rapid
V2532	JX463587	2	rapid
V2533	JX463588	2	rapid
V2534	JX463589	2	rapid
V2535	JX463590	2	rapid
V2536	JX463591	2	rapid
V2537	JX463592	2	rapid
V2538	JX463593	2	rapid
V2547	JX463594	2	rapid
V2549	JX463595	2	rapid
V3192	JX463596	2	rapid
V3193	JX463597	2	rapid
V3194	JX463598	2	rapid
V3195	JX463599	2	rapid
V3196	JX463600	2	rapid
V3197	JX463601	2	rapid
V3198	JX463602	2	rapid
V3199	JX463603	2	rapid
V3200	JX463604	2	rapid
V3328	JX463605	2	rapid
V3329	JX463606	2	rapid
V3336	JX463607	2	rapid
V3337	JX463608	2	rapid
V3343	JX463609	2	rapid
V3344	JX463610	2	rapid
V3346	JX463611	2	rapid
V3347	JX463612	2	rapid
V2539	JX463613	2	slow
V2540	JX463614	2	slow
V2541	JX463615	2	slow
V2543	JX463616	2	slow
V2544	JX463617	2	slow
V2545	JX463618	2	slow
V2546	JX463619	2	slow
V2548	JX463620	2	slow
V2550	JX463621	2	slow
V2551	JX463622	2	slow
V2552	JX463623	2	slow
V3214	JX463624	2	slow
V3215	JX463625	2	slow
V3216	JX463626	2	slow
V3217	JX463627	2	slow
V3219	JX463628	2	slow
V3220	JX463629	2	slow
V3221	JX463630	2	slow
V3332	JX463631	2	slow
V3333	JX463632	2	slow
V3334	JX463633	2	slow
V3335	JX463634	2	slow
V3340	JX463635	2	slow
V3341	JX463636	2	slow
V3342	JX463637	2	slow
V3345	JX463638	2	slow
V3348	JX463639	2	slow
V3349	JX463640	2	slow
V3350	JX463641	2	slow

## Sheet: Cancer cohort
StudyID	Group	Genbank accession	Age	Gender
83	cirrhotic	KC439527	44	M
2071	cirrhotic	KC439506	45	M
5665	cirrhotic	KC439519	46	M
3040	cirrhotic	KC439511	47	M
468	cirrhotic	KC439515	48	M
1909	cirrhotic	KC439503	49	M
2054	cirrhotic	KC439505	49	M
5246	cirrhotic	KC439517	49	M
3642	cirrhotic	KC439513	51	M
6448	cirrhotic	KC439526	52	M
215	cirrhotic	KC439507	54	M
3951	cirrhotic	KC439514	55	M
5226	cirrhotic	KC439516	56	M
2936	cirrhotic	KC439510	57	M
6424	cirrhotic	KC439523	58	M
3374	cirrhotic	KC439512	61	M
6419	cirrhotic	KC439521	61	F
2468	cirrhotic	KC439509	65	F
5438	cirrhotic	KC439518	65	M
23	cirrhotic	KC439508	66	F
2042	cirrhotic	KC439504	67	F
6415	cirrhotic	KC439520	68	F
6439	cirrhotic	KC439525	69	M
6429	cirrhotic	KC439524	71	M
6423	cirrhotic	KC439522	82	F
H024	HCC	KC439484	49	M
SLU103	HCC	KC439495	49	M
SLU085	HCC	KC439492	50	M
H028	HCC	KC439485	52	M
H037	HCC	KC439486	53	M
SLU100	HCC	KC439493	53	M
SLU102	HCC	KC439494	53	M
H010	HCC	KC439481	58	M
H016	HCC	KC439483	61	M
SLU062	HCC	KC439489	63	M
SLU111	HCC	KC439497	63	M
UMI055	HCC	KC439500	63	M
H014	HCC	KC439482	64	M
SLU107	HCC	KC439496	65	M
SLU116	HCC	KC439498	66	F
SLU081	HCC	KC439491	67	M
UMI063	HCC	KC439501	68	F
SLU039	HCC	KC439488	69	F
UMI013	HCC	KC439499	69	F
SLU072	HCC	KC439490	71	F
SLU029	HCC	KC439487	75	F
VAL016	HCC	KC439502	76	M
